# Supplementary material for: Understanding the CH4 Conversion over Metal Dimers from First Principles
Source: Nanomaterials (Basel). 2022 Apr 29;12(9):1518. doi: 10.3390/nano12091518 (PMC9100024; doi:10.3390/nano12091518)
Supplement: Supplementary file 1 [file nanomaterials-12-01518-s001.zip]

Archive with 1 entries (1 files):
- nanomaterials-1676240-supplementary.pdf
